# Supplementary material for: Combining lexical and context features for automatic ontology extension
Source: J Biomed Semantics. 2020 Jan 13;11:1. doi: 10.1186/s13326-019-0218-0 (PMC6958746; doi:10.1186/s13326-019-0218-0)
Supplement: Supplementary file 2 — Additional file 2 The evaluation of analyzing NCBI abstracts annotated using Whatizit tool. [file 13326_2019_218_MOESM2_ESM.xls]

## Sheet: outputFileFull
Abstracts	#Diseases	#annotations	TP	TN	FP	FN	Diseases Ids	Precision	Recall	F-score	Accurecy
Title: Clustering missense mutations DOID_12704 gene sporadic T cell leukaemia.								0.75	0.157895	0.268696	0.903409
Abstract: DOID_12704 (A-T) recessive multi-system disorder caused mutations ATM gene
The risk DOID_162 especially lymphoid neoplasias substantially elevated A T patients long associated chromosomal instability. analysing tumour DNA patients sporadic T cell prolymphocytic leukaemia T PLL rare clonal malignancy similarities mature T cell leukaemia seen A T demonstrate high frequency ATM mutations T PLL. marked contrast ATM mutation pattern A T most frequent nucleotide changes leuka…	16	4	3	156	0	16	DOID_12704, DOID_162 and DOID_0060060
Title: Myotonic dystrophy protein kinase involved modulation Ca homeostasis skeletal muscle cells.
Abstract: Myotonic dystrophy DM prevalent muscular disorder adults caused CTG n repeat expansion gene encoding protein kinase DM protein kinase DMPK involves changes cytoarchitecture ion homeostasis.
To obtain clues normal biological role DMPK cellular ion homeostasis compared resting Ca amplitude shape depolarization induced Ca transients content ATP driven ion pumps cultured skeletal muscle cells wild type DMPK knockout mice In vitro differentiated DMPK myotubes exhibit higher resting Ca wild type myotubes altered open probability voltage dependent l type Ca Na channels The mutant myotubes …	3	0	0	143	0	3	_
Title: Constitutional RB gene mutations patients isolated DOID_4651.
Abstract: In patients isolated DOID_4651 tumor development initiated somatic inactivation alleles RB gene
However patients transmit DOID_768 predisposition offspring To determine frequency nature constitutional RB gene mutations patients isolated DOID_4651 analyzed DNA peripheral blood tumor tissue The analysis tumors informative patients showed loss constitutional heterozygosity LOH intragenic loci Three uninformative patients constitutional deletions For randomly selected tumors SSCP hetero duplex …	4	3	3	165	0	1	DOID_4651, DOID_768 and DOID_4650
Title: Hereditary deficiency fifth component complement.
Abstract: The recognized human kindred hereditary deficiency fifth component complement C described.
The proband old black female DOID_9074 since age lacked serum hemolytic complement activity remission C undetectable serum immunodiffusion hemolytic assays Other complement components normal remission DOID_8857 C C C C levels fell exacerbations A younger half sister underlying disease lack immunochemically detectable C By hemolytic assay exhibited normal serum C level normal concentrations comple…	8	5	5	183	0	3	DOID_9074, DOID_8857, DOID_8158, DOID_10976, DOID_865, and DOID_848
Title: Susceptibility DOID_7147 twins role genes HLA environment
Abstract: OBJECTIVE To determine relative effects genetic environmental factors susceptibility DOID_7147 AS
METHODS Twins AS identified Royal National Hospital DOID_1575 database Clinical radiographic examinations performed establish diagnoses disease severity assessed using combination validated scoring systems HLA typing HLA B HLA B HLA DR performed polymerase chain reaction sequence specific primers zygosity assessed using microsatellite markers Genetic environmental variance components assessed pro…	3	2	2	156	0	1	DOID_7147 and DOID_1575
Title: Cell cycle dependent colocalization BARD BRCA proteins discrete nuclear domains.
Abstract: Germ line mutations BRCA gene predispose women early onset breast DOID_2394 compromising genes presumptive function tumor suppressor Although biochemical properties BRCA polypeptides understood expression pattern subcellular localization suggest role cell cycle regulation When resting cells induced proliferate steady state levels BRCA increase late G reach maximum S phase Moreover S pha…	2	1	1	144	0	1	DOID_2394
Title: Ethnic differences HFE codon Cys Tyr polymorphism.
Abstract: Recent studies shown hereditary DOID_2352 HH likely caused homozygosity Cys Tyr mutation HFE gene located Mb telomeric HLA A Population studies polymorphism facilitated fact Cys Tyr mutation creates Rsal restriction site We studied codon Cys Tyr polymorphism different ethnic groups In agreement previous observations Tyr allele appeared rare absent Asiatic Indian Chinese populations The …	3	2	2	101	0	1	DOID_2352 and DOID_162
Title: Autosomal dominant neurohypophyseal diabetes insipidus associated missense mutation encoding Gly Val neurophysin II
Abstract: Autosomal dominant DOID_12388 ADNDI inherited disease caused progressive degeneration magnocellular neurons hypothalamus leading decreased ability produce hormone arginine vasopressin AVP Affected individuals symptomatic birth usually develop DOID_9409 yr age The genetic locus disease AVP neurophysin II NPII gene mutations cause ADNDI signal peptide prepro AVP NPII precursor within NPII…	6	2	2	124	0	1	DOID_12388 and DOID_9409
Title: Frequent inactivation PTEN MMAC primary DOID_10283.
Abstract: Sporadic DOID_10286 common male DOID_162 Western many major genetic events involved progression often fatal DOID_162 remain elucidated Numerous cytogenetic allelotype studies reported frequent loss heterozygosity chromosomal arm q sporadic DOID_10283 Deletion mapping studies unambiguously identified region chromosome q minimal area loss A tumor suppressor gene PTEN MMAC isolated recentl…	6	3	3	109	0	1	DOID_10283, DOID_10286 and DOID_162
Title: Risk reversals predictive testing DOID_12858.							DOID_12858
Abstract: The predictive testing DOID_12858 HD based analysis linked polymorphic DNA markers estimate likelihood inheriting mutation HD Limits accuracy included recombination DNA markers mutation pedigree structure whether DNA samples available family members With direct tests HD mutation assessed accuracy results obtained linkage approaches requested test individuals For six individuals signific…	2	1	1	80	0	1
Title: A novel common missense mutation G C N acetylgalactosamine sulfate sulfatase gene DOID_12798 IVA.
Abstract: DOID_12798 IVA Mucopolysaccharidosis IVA MPS IVA autosomal recessive lysosomal storage disorder caused genetic defect N acetylgalactosamine sulfate sulfatase GALNS In previous studies common mutations Caucasians Japanese respectively To characterize mutational spectrum various ethnic groups mutations GALNS gene Colombian MPS IVA patients investigated genetic backgrounds extensively anal…	4	1	1	125	0	4	DOID_12798
Title: Low frequency BRCA germline mutations German breast DOID_2394 families.
Abstract: In study investigated German breast/DOID_2394 ovarian cancer families germline mutations BRCA gene We identified four germline mutations three DOID_1612 families breast DOID_2394 family among frameshift mutation nonsense mutation novel splice site mutation missense mutation The missense mutation general population suggesting disease associated The average age disease onset families harb…	2	2	2	84	0	0	DOID_1612 and DOID_2394
Title: Paternal transmission DOID_11722.
Abstract: We report a rare case of paternally transmitted DOID_11722 (DM). The proband old mentally retarded male suffers severe muscular weakness He presented respiratory feeding difficulties birth His sibs suffer childhood onset DM Their late father adult type DM onset years Only six cases paternal transmission congenital DM reported recently We review sex related effects transmission congenita…	4	1	1	112	0	3	DOID_11722
Title: The RB gene mutation child ectopic intracranial DOID_768.
Abstract: The RB gene mutation investigated child ectopic intracranial DOID_768 using DNA obtained pineal retinal tumours patient A nonsense mutation exon codon RB gene present homozygously retinal pineal tumours The mutation present heterozygously DNA constitutional cells patient proving germline origin The initial mutation shown occurred paternally derived RB allele The mutation area gene encod…	3	1	1	67	0	2	DOID_768
Title: Low levels beta hexosaminidase A healthy individuals apparent deficiency enzyme.
Abstract: Appreciable beta hexosaminidase A hex A activity detected cultured skin fibroblasts DOID_1909 tissue healthy individuals previously reported deficiency hex A activity indistinguishable patients DOID_3320 TSD Identification quantitation hex A amounting beta hexosaminidase activity obtained cellulose acetate gel electrophoresis DEAE cellulose ion exchange chromatography radial immunodiffu…	5	2	2	100	0	3	DOID_1909 and DOID_3320
Title: The tumor suppressor gene Smad Dpc required gastrulation anterior development mouse embryo.
Abstract: Mutations SMAD DPC tumor suppressor gene key signal transducer TGFbeta related pathways involved DOID_1793. Homozygous Smad mutant mice die embryogenesis Mutant embryos reduced size fail gastrulate express mesodermal marker abnormal visceral endoderm development Growth retardation Smad deficient embryos results reduced cell proliferation rather increased apoptosis Aggregation mutant Sma…	3	1	1	95	0	2	DOID_1793
Title: Prevalence p CDK germline mutations DOID_1909 prone families France.
Abstract: Germline mutations p CDK genes reported subset DOID_1909 pedigrees prevalence well known We searched germline mutations French DOID_1909 prone families selected according major criteria families three affected members n families affected members affected age n additional minor criterion Sixteen different p germline mutations families germline mutation Arg His detected CDK gene The frequ…	2	2	2	92	0	0	DOID_1909 and DOID_6846
Title: Progression somatic CTG repeat length heterogeneity blood cells myotonic dystrophy patients.
Abstract: The genetic basis of myotonic dystrophy (DM) is the expansion of an unstable CTG repeat in the 34 UTR of the DM protein kinase gene on chromosome 19. One of the principal features of the DM mutation is an extraordinarily high level of somatic mosaicism, due to an extremely high degree of somatic instability both within and between different tissues. This instability appears to be biased…	2	0	0	143	0	1	_
Title: DOID_0050461 among Palestinian Arabs.
Abstract: DOID_0050461 (AGU) is a rare disorder of glycoprotein metabolism caused by the deficiency of the lysosomal enzyme aspartylglucosaminidase (AGA).
AGU is inherited as an autosomal recessive trait and occurs with a high frequency in Finland because of a founder effect. While very few patients with AGU have been reported from non-Finnish origin, we diagnosed the disorder in 8 patients originating from 3 unrelated families, all Palestinian Arabs from the region of Jerusalem. The clinical diagnosis of AGU is often difficult, in particular early…	3	1	1	72	0	2	DOID_0050461
Title: Detection of heterozygous carriers of the DOID_12704 (ATM) gene by G2 phase chromosomal radiosensitivity of peripheral blood lymphocytes.
Abstract: In DOID_12704 (A-T) patients, mutations in a single gene, ATM, result in an autosomal recessive DOID_225 that embraces a variety of clinical features and manifests extreme radiosensitivity and a strong pre-disposition to malignancy.
Heterozygotes for the ATM gene have no clinical expression of A-T but may be DOID_162 prone with a moderate increase in in vitro radiosensitivity. We performed a blind chromosomal analysis on G2-phase lymphocytes from 7 unrelated A-T patients, 13 obligate A-T heterozygotes (parents of the patients), and 14 normal controls following X-irradiation with 1 Gy in order to evaluate this cytogenetic met…	7	3	3	118	0	4	DOID_12704, DOID_225 and DOID_162
Title: DOID_12704: identification and detection of founder-effect mutations in the ATM gene in ethnic populations.
Abstract: To facilitate the evaluation of ATM heterozygotes for susceptibility to other diseases, such as DOID_1612, we have attempted to define the most common mutations and their frequencies in DOID_12704 (A-T) homozygotes from 10 ethnic populations.
Both genomic mutations and their effects on cDNA were characterized. Protein-truncation testing of the entire ATM cDNA detected 92 (66%) truncating mutations in 140 mutant alleles screened. The haplotyping of patients with identical mutations indicates that almost all of these represent common ancestry and that very few spontaneously recurring ATM mutations exist. Assays requiring minimal amounts…	2	2	2	120	0	0	DOID_1270 and DOID_1612
Title: The von Hippel-Lindau tumor suppressor gene is required for cell cycle exit upon serum withdrawal.
Abstract: The inactivation of the von Hippel-Lindau (VHL) tumor suppressor gene predisposes affected individuals to the human VHL DOID_162 DOID_225 and is associated with sporadic DOID_4450 (DOID_4450) and brain DOID_5241.
VHL-negative 786-0 DOID_4450 cells are tumorigenic in nude mice which is suppressed by the reintroduction of VHL. Remarkably, this occurs without affecting the growth rate and cell cycle profile of these cells in culture. The 786-0 cell line, like many DOID_162 cells, fails to exit the cell cycle upon serum withdrawal. Here, it is shown that reintroduction of the wild-type VHL gene restores the a…	10	4	4	138	0	6	DOID_162, DOID_225, DOID_4450 and DOID_5241
Title: DOID_3263 with deafness: molecular evidence for an expanded DOID_225.
Abstract: In a South African girl of Xhosa stock with severe DOID_3263 and profound congenital DOID_10003 we identified a novel missense substitution at a highly conserved residue in the intracellular kinase domain of the KIT proto-oncogene, R796G.
Though auditory anomalies have been observed in mice with dominant white spotting (W) due to KIT mutations, deafness is not typical in human DOID_3263. Thus, the occurrence of DOID_10003 in this patient extends considerably the phenotypic range of DOID_3263 due to KIT gene mutation in humans and tightens the clinical similarity between DOID_3263 and the various forms of DOID_9258.	6	5	5	58	0	1	DOID_3263, DOID_225, DOID_10003 and DOID_9258
Title: Cycloheximide facilitates the identification of aberrant transcripts resulting from a novel splice-site mutation in COL17A1 in a patient with generalized atrophic benign DOID_2730.
Abstract: Patients with generalized atrophic benign DOID_2730 often show decreased expression of type XVII collagen, a transmembrane hemidesmosomal protein encoded by COL17A1.
This report documents a novel splice-site mutation in COL17A1 in a patient with generalized atrophic benign DOID_2730, and applies a new methodology to define and characterize the resulting mRNA splice variants. Mutational analysis of COL17A1 identified a maternally inherited G-to-T transversion at the -1 position of exon 32. This acceptor splice-site mutation led to the formation of aberrant tra…	1	1	1	182	0	1	DOID_2730
Title: A deletion mutation in COL17A1 in five Austrian families with generalized atrophic benign DOID_2730 represents propagation of an ancestral allele.
Abstract: Patients with generalized atrophic benign DOID_2730, a usually nonlethal form of DOID_3209, have generalized blistering, nail dystrophy, patchy DOID_987, and dental abnormalities.
Skin fragility in most cases is due to mutations in the gene encoding type XVII collagen (COL17A1). Recently, we reported five Austrian families with generalized atrophic benign DOID_2730 who share the same COL17A1 mutation. Affected individuals in three families are homozygous for 4003delTC, whereas those in two others are compound heterozygotes. To determine if the occurrence of 4003delTC in th…	6	3	3	143	0	4
Title: The haptoglobin-gene deletion responsible for anhaptoglobinemia.
Abstract: We have found an allelic deletion of the haptoglobin (Hp) gene from an individual with anhaptoglobinemia.
The Hp gene cluster consists of coding regions of the alpha chain and beta chain of the haptoglobin gene (Hp) and of the alpha chain and beta chain of the haptoglobin-related gene (Hpr), in tandem from the 5 side. Southern blot and PCR analyses have indicated that the individual with anhaptoglobinemia was homozygous for the gene deletion and that the gene deletion was included at least from the p…	2	2	0	191	0	2	_
Title: ATM mutations and phenotypes in DOID_12704 families in the British Isles: expression of mutant ATM and the risk of DOID_1240, DOID_0060058, and DOID_1612.
Abstract: We report the spectrum of 59 ATM mutations observed in DOID_12704 (A-T) patients in the British Isles.
Of 51 ATM mutations identified in families native to the British Isles, 11 were founder mutations, and 2 of these 11 conferred a milder clinical phenotype with respect to both cerebellar degeneration and cellular features. G) that may be associated with an increased risk of DOID_1612 in both homozygotes and heterozygotes (relative risk 12. 7; P =. 0025), although there is a less severe A-T phenot…	6	5	5	118	0	1	DOID_12704, DOID_1240, DOID_0060058, DOID_1612 and DOID_8567
Title: The DMPK gene of severely affected myotonic dystrophy patients is hypermethylated proximal to the largely expanded CTG repeat.
Abstract: Using methylation-sensitive restriction enzymes, we characterized the methylation pattern on the 5 side of the CTG repeat in the DMPK gene of normal individuals and of patients affected with myotonic dystrophy, showing expansions of the repetitive sequence.
The gene segment analyzed corresponds to the genomic SacI-HindIII fragment carrying exons 11-15. There is constitutive methylation in intron 12 at restriction sites of SacII and HhaI, localized 1, 159-1, 232 bp upstream of the CTG repeat, whereas most, if not all, of the other sites of SacII, HhaI, and HpaII in this region are unmethylated, in normal individuals and most of the patients. In a num…	1	0	0	117	0	1	_
Title: The DOID_2352 gene product complexes with the transferrin receptor and lowers its affinity for ligand binding.
Abstract: We recently reported the positional cloning of a candidate gene for hereditary DOID_2352 called HFE.
Tyr (C282Y), in 85% of patient chromosomes. This mutation eliminates the ability of HFE to associate with beta2-microglobulin (beta2m) and prevents cell-surface expression. A second mutation that has no effect on beta2m association, H63D, was found in eight out of nine patients heterozygous for the C282Y mutant. In this report, we demonstrate in cultured 293 cells overexpressing wild-type or muta…	1	1	1	175	0	0	DOID_2352
Title: Genomic organization of the UBE3A/E6-AP gene and related pseudogenes.
Abstract: The UBE3A gene encodes the E6-AP ubiquitin-protein ligase and has recently been shown to be mutated in DOID_1932 patients who lack 15q11-q13 deletions or chromosome 15 paternal uniparental disomy.
Previous UBE3A cDNA analysis has shown a coding region of approximately 2. 6 kb and a 3-untranslated region (UTR) of < 50 bp, whereas Northern analysis has indicated mRNA sizes of 5-8 kb. We have analyzed additional cDNA clones and provide evidence for an additional 0. 2 kb of 3-UTR. We have established the genomic organization of UBE3A and the sequence of intron-exon borders. We have also mapped…	2	1	1	93	0	1	DOID_1932
Title: Mutation spectrum and genotype-phenotype analyses in DOID_6457 and Bannayan-Zonana DOID_225, two hamartoma DOID_225 with germline PTEN mutation.
Abstract: The tumour suppressor gene PTEN, which maps to 10q23.
3 and encodes a 403 amino acid dual specificity phosphatase (protein tyrosine phosphatase; PTPase), was shown recently to play a broad role in human malignancy. Somatic PTEN deletions and mutations were observed in sporadic breast, brain, prostate and DOID_263 cell lines and in several primary tumours such as DOID_2871, DOID_1909 and thyroid tumours. In addition, PTEN was identified as the suscep…	12	6	6	261	0	6	DOID_6457, DOID_225, DOID_263, DOID_2871, DOID_1909 and DOID_3463
Title: Molecular defects leading to human complement component C6 deficiency in an African-American family.
Abstract: Complement component C6 deficiency (C6D) was diagnosed in a 16-year-old African-American male with meningococcal DOID_9471.
The patients father and two brothers also had C6D, but gave no history of DOID_9471 or other neisserial infection. By using exon-specific polymerase chain reaction (PCR)/single-strand conformation polymorphism as a screening step and nucleotide sequencing of target exons, we determined that the proband was a compound heterozygote for two C6 gene mutations. The first, 1195delC located in exon 7, i…	5	1	1	93	0	4	DOID_9471
Title: PAX6 mutations reviewed.
Abstract: Mutations in PAX6 are responsible for human DOID_12271 and have also been found in patients with Peters anomaly, with congenital DOID_83, with autosomal dominant DOID_4677, and with isolated foveal hypoplasia.
No locus other than chromosome 11p13 has been implicated in DOID_12271, and PAX6 is clearly the major, if not only, gene responsible. Twenty-eight percent of identified PAX6 mutations are C-T changes at CpG dinucleotides, 20% are splicing errors, and more than 30% are deletion or insertion events. There is a noticeably elevated level of mutation in the paired domain compared with the rest of the …	5	3	3	92	0	2	DOID_12271, DOID_83 and DOID_4677
Title: Genetic heterogeneity and penetrance analysis of the BRCA1 and BRCA2 genes in DOID_1612 families.
Abstract: The contribution of BRCA1 and BRCA2 to inherited DOID_1612 was assessed by linkage and mutation analysis in 237 families, each with at least four cases of DOID_1612, collected by the DOID_1612 Linkage Consortium.
Families were included without regard to the occurrence of ovarian or other DOID_162. Overall, disease was linked to BRCA1 in an estimated 52% of families, to BRCA2 in 32% of families, and to neither gene in 16% (95% confidence interval [CI] 6% -28%), suggesting other predisposition genes. The majority (81%) of the breast-DOID_2394 families were due to BRCA1, with most others (14%) due to BRCA2. …	4	4	4	193	0	0	DOID_1612, DOID_162, DOID_2394 and DOID_0050671
Title: Eye movement abnormalities correlate with genotype in DOID_1441 type I.
Abstract: We compared horizontal eye movements (visually guided saccades, antisaccades, and smooth pursuit) in control subjects (n = 14) and patients with three forms of DOID_1441 type I DOID_1441 1 and 2 (SCA1, n = 11; SCA2, n = 10) and SCA3/DOID_1440 (DOID_1440) (n = 16).
In SCA1, saccade amplitude was significantly increased, resulting in hypermetria. The smooth pursuit gain was decreased. In SCA2, saccade velocity was markedly decreased. The percentage of errors in antisaccades was greatly increased and was significantly correlated with age at disease onset. In addition, a correlation between smooth pursuit gain and the number of trinucleotide repeats was found.…	9	2	2	125	0	7	DOID_1441 and DOID_1440
Title: Genetic basis and molecular mechanism for idiopathic ventricular fibrillation.
Abstract: Ventricular fibrillation causes more than 300, 000 sudden deaths each year in the USA alone.
In approximately 5-12% of these cases, there are no demonstrable cardiac or non-cardiac causes to account for the episode, which is therefore classified as idiopathic ventricular fibrillation (IVF). A distinct group of IVF patients has been found to present with a characteristic electrocardiographic pattern. Because of the small size of most pedigrees and the high incidence of sudden death, howev…	3	0	0	114	0	3	_
Title: Molecular heterogeneity in DOID_12798 IVA in Australia and Northern Ireland: nine novel mutations including T312S, a common allele that confers a mild phenotype.
Abstract: DOID_12798 IVA (MPS IVA) is an autosomal recessive lysosomal storage disorder caused by a genetic defect in N-acetylgalactosamine-6-sulfate sulfatase (GALNS).
Previous studies of patients from a British-Irish population showed that the I113F mutation is the most common single mutation among MPS IVA patients and produces a severe clinical phenotype. We studied mutations in the GALNS gene from 23 additional MPS IVA patients (15 from Australia, 8 from Northern Ireland), with various clinical phenotypes (severe, 16 cases; intermediate, 4 cases; mild, 3 cas…	4	1	1	196	0	3	DOID_12798
Title: Identification of constitutional DOID_5183 mutations, in patients with isolated diffuse mesangial sclerosis, and analysis of genotype/phenotype correlations by use of a computerized mutation database.
Abstract: Constitutional mutations of the DOID_5183 gene, encoding a zinc-finger transcription factor involved in renal and gonadal development, are found in most patients with DOID_3764 (DDS), or diffuse mesangial sclerosis (DMS) associated with DOID_3765 and/or Wilms tumor (WT).
Most mutations in DDS patients lie in exon 8 or exon 9, encoding zinc finger 2 or zinc finger 3, respectively, with a hot spot (R394W) in exon 9. We analyzed a series of 24 patients, 10 with isolated DMS (IDMS), 10 with DDS, and 4 with urogenital abnormalities and/or WT. We report DOID_5183 heterozygous mutations in 16 patients, 4 of whom presented with IDMS. One male and two female IDMS patients…	10	3	3	175	0	7	DOID_5183, DOID_3764 and DOID_3765
Title: The 185delAG BRCA1 mutation originated before the dispersion of Jews in the diaspora and is not limited to Ashkenazim.
Abstract: The 185delAG mutation in BRCA1 is detected in Ashkenazi Jews both in familial breast and DOID_2394 and in the general population.
All tested Ashkenazi mutation carriers share the same allelic pattern at the BRCA1 locus. Our previous study showed that this Ashkenazi mutation also occurs in Iraqi Jews with a similar allelic pattern. We extended our analysis to other non-Ashkenazi subsets 354 of Moroccan origin, 200 Yemenites and 150 Iranian Jews. Heteroduplex analysis complemented by direct DNA sequencing of abnormally migrat…	1	1	1	154	0	0	DOID_2394
Title: Crystal structure of the DOID_2352 protein HFE and characterization of its interaction with transferrin receptor.
Abstract: HFE is an MHC-related protein that is mutated in the iron-overload disease hereditary DOID_2352.
HFE binds to transferrin receptor (TfR) and reduces its affinity for iron-loaded transferrin, implicating HFE in iron metabolism. The 2. 6 A crystal structure of HFE reveals the locations of DOID_2352 mutations and a patch of histidines that could be involved in pH-dependent interactions. We also demonstrate that soluble TfR and HFE bind tightly at the basic pH of the cell surface, but not at the…	2	1	1	83	0	1	DOID_2352
Title: Identification of three novel mutations and a high frequency of the Arg778Leu mutation in Korean patients with DOID_893.
Abstract: Four mutations--R778L, A874V, L1083F, and 2304delC--in the copper-transporting enzyme, P-type ATPase (ATP7B), were identified in Korean Patients with DOID_893.
Arg778Leu, the most frequently reported mutation of this enzyme, was found in six of eight unrelated patients studied, an allele frequency of 37. 5%, which is considerably higher than those in other Asian populations. The novel single nucleotide deletion, 2304delC, was found in one patient. Since a mutation at cDNA nucleotide 2302 (2302insC) had been previously described, this region of the ATP7B…	1	1	1	63	0	0	DOID_893
Title: Disruption of splicing regulated by a CUG-binding protein in myotonic dystrophy.
Abstract: Myotonic dystrophy (DM) is caused by a CTG expansion in the 3 untranslated region of the DM gene.
One model of DM pathogenesis suggests that RNAs from the expanded allele create a gain-of-function mutation by the inappropriate binding of proteins to the CUG repeats. Data presented here indicate that the conserved heterogeneous nuclear ribonucleoprotein, CUG-binding protein (CUG-BP), may mediate the trans-dominant effect of the RNA. CUG-BP was found to bind to the human cardiac troponin T (cTN…	2	0	0	83	0	2	_
Title: Identification of a novel nonsense mutation and a missense substitution in the vasopressin-neurophysin II gene in two Spanish kindreds with familial DOID_12388.
Abstract: Familial DOID_12388 (FNDI) is an DOID_0050736 caused by deficiency in the antidiuretic hormone arginine vasopressin (AVP) encoded by the AVP-neurophysin II (AVP-NPII) gene on chromosome 20p13.
In this study, we analyzed two families with FNDI using direct automated fluorescent, solid phase, single-stranded DNA sequencing of PCR-amplified AVP-NPII DNA. In one of the families, affected individuals presented a novel nonsense mutation in exon 3 of the gene, consisting in a G to T transition at nucleotide 2101, which produces a stop signal in codon 82 (Glu) of NPII. The premature terminatio…	3	2	2	114	0	1	DOID_12388 and DOID_0050736
Title: Genetic heterogeneity of DOID_14768, due to TWIST and FGFR mutations.
Abstract: Thirty-two unrelated patients with features of DOID_14768, a common autosomal dominant condition of DOID_2340 and limb anomalies, were screened for mutations in TWIST, FGFR2, and FGFR3.
Nine novel and three recurrent TWIST mutations were found in 12 families. Seven families were found to have the FGFR3 P250R mutation, and one individual was found to have an FGFR2 VV269-270 deletion. To date, our detection rate for TWIST or FGFR mutations is 68% in our DOID_14768 patients, including our five patients elsewhere reported with TWIST mutations. More than 35 different TWIST mutations …	13	5	5	118	0	8	DOID_14768, DOID_2340, DOID_11971, DOID_0060260 and DOID_14705
Title: Mutation analysis of UBE3A in DOID_1932 patients.
Abstract: DOID_1932 (AS) is caused by chromosome 15q11-q13 deletions of maternal origin, by paternal uniparental disomy (UPD) 15, by imprinting defects, and by mutations in the UBE3A gene.
UBE3A encodes a ubiquitin-protein ligase and shows brain-specific imprinting. Here we describe UBE3A coding-region mutations detected by SSCP analysis in 13 AS individuals or families. Two identical de novo 5-bp duplications in exon 16 were found. Among the other 11 unique mutations, 8 were small deletions or insertions predicted to cause frameshifts, 1 was a mutation to a stop codon, 1 was a mis…	4	1	1	119	0	3	DOID_1932
Title: G mutations: prevalence in non-Caucasian populations.
Abstract: DOID_2352, the inherited DOID_2351, leads, if untreated, to progressive iron overload and premature death.
G (H63D). = 1/300 individuals of northern European origin, it has not been recognized in other populations. G mutations in HLA-typed samples from non-Caucasian populations, comprising Australian Aboriginal, Chinese, and Pacific Islanders. A mutation was present in these populations (allele frequency 0. A may have been introduced into these populations by Caucasian admixture. G was present at an a…	4	2	2	70	0	2	DOID_2352 and DOID_2351
Title: Genotype-phenotype correlations in attenuated adenomatous polyposis coli.
Abstract: Germ-line mutations of the tumor suppressor APC are implicated in attenuated adenomatous polyposis coli (AAPC), a variant of DOID_0050424 (FAP).
40 years). The aim of this study was to assess genotype-phenotype correlations in AAPC families. By protein-truncation test (PTT) assay, the entire coding region of the APC gene was screened in affected individuals from 11 AAPC kindreds, and their phenotypic differences were examined. Five novel germ-line APC mutations were identified in seven kindreds. Mutations were located in three different r…	7	3	3	142	0	4	DOID_657, DOID_0050860 and DOID_0050424
Title: Wilms' tumor 1 and Dax-1 modulate the orphan nuclear receptor SF-1 in sex-specific gene expression.
Abstract: Products of steroidogenic factor 1 (SF-1) and Wilms tumor 1 (DOID_5183) genes are essential for mammalian gonadogenesis prior to sexual differentiation.
In males, SF-1 participates in sexual development by regulating expression of the polypeptide hormone Mullerian inhibiting substance (MIS). Here, we show that DOID_5183 -KTS isoforms associate and synergize with SF-1 to promote MIS expression. In contrast, DOID_5183 missense mutations, associated with male DOID_3765 in DOID_3764, fail to synergize with SF-1. Additionally, the X-linked, candidate …	3	3	3	83	0	0	DOID_3765, DOID_3765 and DOID_3764
Title: A mouse model for DOID_11983 imprinting-centre mutations.
Abstract: Imprinting in the 15q11-q13 region involves an imprinting centre (IC), mapping in part to the promoter and first exon of SNRPN.
Deletion of this IC abolishes local paternally derived gene expression and results in DOID_11983 (PWS). We have created two deletion mutations in mice to understand PWS and the mechanism of this IC. Mice harbouring an intragenic deletion in Snrpn are phenotypically normal, suggesting that mutations of SNRPN are not sufficient to induce PWS. Mice with a larger deletion involving both Snrpn and the…	2	1	1	95	0	1	DOID_11983
Title: Mutations of the ATM gene detected in Japanese DOID_12704 patients: possible preponderance of the two founder mutations 4612del165 and 7883del5.
Abstract: The ATM (A-T, mutated) gene on human chromosome 11q22.
3 has recently been identified as the gene responsible for the human recessive disease DOID_12704 (A-T). In order to define the types of disease-causing ATM mutations in Japanese A-T patients as well as to look for possible mutational hotspots, reverse-transcribed RNA derived from ten patients belonging to eight unrelated Japanese A-T families was analyzed for mutations by the restriction endonuc…	3	1	1	144	0	2	DOID_12704
Title: W474C amino acid substitution affects early processing of the alpha-subunit of beta-hexosaminidase A and is associated with subacute G(M2) DOID_2368.
Abstract: Mutations in the HEXA gene, encoding the alpha-subunit of beta-hexosaminidase A (Hex A), that abolish Hex A enzyme activity cause DOID_3320 (TSD), the fatal infantile form of G (M2) DOID_2368, Type 1.
Less severe, subacute (juvenile-onset) and chronic (adult-onset) variants are characterized by a broad spectrum of clinical manifestations and are associated with residual levels of Hex A enzyme activity. C (amino acid W474C) substitution in the first position of exon 13 of HEXA of a non-Jewish proband who manifested a subacute variant of G (M2) DOID_2368. On the second maternally inherited allel…	4	2	2	170	0	2	DOID_2368 and DOID_3320
Title: Two frequent missense mutations in Pendred DOID_225.
Abstract: Pendred DOID_225 is an autosomal recessive disorder characterized by early childhood deafness and DOID_12176.
A century after its recognition as a DOID_225 by Vaughan Pendred, the disease gene (PDS) was mapped to chromosome 7q22-q31. 1 and, recently, found to encode a putative sulfate transporter. We performed mutation analysis of the PDS gene in patients from 14 Pendred families originating from seven countries and identified all mutations. The mutations include three single base deletions, one splice s…	5	2	2	108	0	3	DOID_225 and DOID_12176
Title: Insertional mutation by transposable element, L1, in the DMD gene results in X-linked DOID_12930.
Abstract: X-linked DOID_12930 (XLDCM) is a clinical phenotype of dystrophinopathy which is characterized by preferential myocardial involvement without any overt clinical signs of skeletal DOID_423.
To date, several mutations in the DOID_11723 gene, DMD, have been identified in patients with XLDCM, but a pathogenic correlation of these cardiospecific mutations in DMD with the XLDCM phenotype has remained to be elucidated. We report here the identification of a unique de novo L1 insertion in the muscle exon 1 in DMD in three XLDCM patients from two unrelated Japanese families. The insertion w…	6	3	3	96	0	3	DOID_12930, DOID_423 and DOID_11723
Title: Severe early-onset DOID_9970, adrenal insufficiency and red hair pigmentation caused by POMC mutations in humans.
Abstract: Sequential cleavage of the precursor protein pre-pro-opiomelanocortin (POMC) generates the melanocortin peptides adrenocorticotrophin (ACTH), melanocyte-stimulating hormones (MSH) alpha, beta and gamma as well as the opioid-receptor ligand beta-endorphin.
While a few cases of isolated ACTH deficiency have been reported (OMIM 201400), an inherited POMC defect has not been described so far. Recent studies in animal models elucidated a central role of alpha-MSH in the regulation of food intake by activation of the brain melanocortin-4-receptor (MC4-R; refs 3-5) and the linkage of human DOID_9970 to chromosome 2 in close proximity to the POMC locus, l…	6	1	1	148	0	5	DOID_9970
Title: A European multicenter study of phenylalanine hydroxylase deficiency: classification of 105 mutations and a general system for genotype-based prediction of metabolic phenotype.
Abstract: DOID_9281 (DOID_9281) and mild hyperphenylalaninemia (MHP) are allelic disorders caused by mutations in the gene encoding phenylalanine hydroxylase (PAH).
Previous studies have suggested that the highly variable metabolic phenotypes of PAH deficiency correlate with PAH genotypes. We identified both causative mutations in 686 patients from seven European centers. On the basis of the phenotypic characteristics of 297 functionally hemizygous patients, 105 of the mutations were assigned to one of four arbitrary phenotype categories. We proposed and tes…	7	1	1	136	0	6	DOID_9281
Title: Somatic instability of the CTG repeat in mice transgenic for the myotonic dystrophy region is age dependent but not correlated to the relative intertissue transcription levels and proliferative capacities.
Abstract: A (CTG) nexpansion in the 3-untranslated region (UTR) of the DM protein kinase gene (DMPK) is responsible for causing myotonic dystrophy (DM).
Major instability, with very large expansions between generations and high levels of somatic mosaicism, is observed in patients. There is a good correlation between repeat size (at least in leucocytes), clinical severity and age of onset. The trinucleotide repeat instability mechanisms involved in DM and other human DOID_630 are unknown. We studied somatic instability by measuring the CTG repeat …	3	1	1	149	0	2	DOID_630
Title: A novel missense mutation in patients from a DOID_768 pedigree showing only mild expression of the tumor phenotype.
Abstract: We have used single strand conformation polymorphism analysis to study the 27 exons of the RB1 gene in individuals from a family showing mild expression of the DOID_768 phenotype.
In this family affected individuals developed unilateral tumors and, as a result of linkage analysis, unaffected mutation carriers were also identified within the pedigree. arg at nucleotide position 28 in the exon. The mutation destroyed an NdeI restriction enzyme site. Analysis of all family members demonstrated that the missense mutation co-segregated with patients with tumors or who, as a res…	3	1	1	92	0	2	DOID_768
Title: Maternal disomy and DOID_11983 consistent with gamete complementation in a case of familial translocation (3;15) (p25;q11.2).
Abstract: Maternal uniparental disomy (UPD) for chromosome 15 is responsible for an estimated 30% of cases of DOID_11983 (PWS).
We report on an unusual case of maternal disomy 15 in PWS that is most consistent with adjacent-1 segregation of a paternal t (3; 15) (p25; q11. 2) with simultaneous maternal meiotic nondisjunction for chromosome 15. The patient (J. B.), a 17-year-old white male with PWS, was found to have 47 chromosomes with a supernumerary, paternal der (15) consisting of the short arm and the proximal long arm…	6	1	1	183	0	5	DOID_11983
Title: Schwartz-Jampel DOID_225 type 2 and Stuve-Wiedemann DOID_225: a case for "lumping".
Abstract: Recent studies demonstrated the existence of a genetically distinct, usually lethal form of the Schwartz-Jampel DOID_225 (SJS) of myotonia and skeletal dysplasia, which we called SJS type 2.
This disorder is reminiscent of another rare condition, the Stuve-Wiedemann DOID_225 (SWS), which comprises campomelia at birth with skeletal dysplasia, contractures, and early death. To test for possible nosologic identity between these disorders, we reviewed the literature and obtained a follow-up of the only two surviving patients, one with SJS type 2 at age 10 years and another with SWS at ag…	14	1	1	128	0	13	DOID_225
Title: A mouse model of severe DOID_12531: defects in hemostasis and thrombosis.
Abstract: von Willebrand factor (vWf) deficiency causes severe DOID_12531 in humans.
We generated a mouse model for this disease by using gene targeting. vWf-deficient mice appeared normal at birth; they were viable and fertile. Neither vWf nor vWf propolypeptide (von Willebrand antigen II) were detectable in plasma, platelets, or endothelial cells of the homozygous mutant mice. The mutant mice exhibited defects in hemostasis with a highly prolonged bleeding time and spontaneous …	5	1	1	113	0	4	DOID_12531
Title: Oral contraceptives and the risk of hereditary DOID_2394.
Abstract: BACKGROUND Women with mutations in either the BRCA1 or the BRCA2 gene have a high lifetime risk of DOID_2394.
Oral contraceptives protect against DOID_2394 in general, but it is not known whether they also protect against hereditary forms of DOID_2394. METHODS We enrolled 207 women with hereditary DOID_2394 and 161 of their sisters as controls in a case-control study. All the patients carried a pathogenic mutation in either BRCA1 (179 women) or BRCA2 (28 women). The control women were enrolled regardless…	3	1	1	145	0	2	DOID_2394
Title: A Japanese family with DOID_10588 with a codon 291 deletion: a clinical, biochemical, pathological, and genetic report.
Abstract: We report a Japanese family with DOID_10588 (DOID_10588) with a three base pair deletion (delGAG 291) in the DOID_10588 gene.
A variety of phenotypes were observed within this family. While the proband (patient 1) was classified as having a rare intermediate type of adult cerebral and cerebello-brain stem forms, his younger brother (patient 2) and nephew (patient 3) had a childhood DOID_10588 type. Another nephew (patient 4) of patient 1 was classified as having an adolescent form. The tau level in the cerebrospinal flu…	8	2	2	165	0	6	DOID_10588 and DOID_10652
Title: Nonsense mutation in exon 4 of human complement C9 gene is the major cause of Japanese complement C9 deficiency.
Abstract: Deficiency of the ninth component of human complement (C9) is the most common DOID_626 in Japan but is rare in other countries.
We studied the molecular basis of C9 deficiency in four Japanese C9-deficient patients who had suffered from meningococcal DOID_9471. TGA) at codon 95 in exon 4 in the four C9-deficient individuals. An allele-specific polymerase chain reaction system designed to detect exclusively only one of the normal and mutant alleles indicated that all the four patients were homozygous for the mutation in ex…	5	2	2	78	0	3	DOID_626 and DOID_9471
Title: BRCA1 required for transcription-coupled repair of oxidative DNA damage.
Abstract: The breast and DOID_2394 susceptibility gene BRCA1 encodes a zinc finger protein of unknown function.
Association of the BRCA1 protein with the DNA repair protein Rad51 and changes in the phosphorylation and cellular localization of the protein after exposure to DNA-damaging agents are consistent with a role for BRCA1 in DNA repair. Here, it is shown that mouse embryonic stem cells deficient in BRCA1 are defective in the ability to carry out transcription-coupled repair of oxidative DNA damage, a…	1	1	1	71	0	0	DOID_2394
Title: Truncation mutations in the transactivation region of PAX6 result in dominant-negative mutants.
Abstract: PAX6 is a transcription factor with two DNA-binding domains (paired box and homeobox) and a proline-serine-threonine (PST) -rich transactivation domain.
PAX6 regulates eye development in animals ranging from jellyfish to Drosophila to humans. Heterozygous mutations in the human PAX6 gene result in various phenotypes, including DOID_12271, Peters anomaly, autosomal dominant DOID_4677, and familial foveal dysplasia. It is believed that the mutated allele of PAX6 produces an inactive protein and DOID_12271 is caused due to genetic haploinsufficiency…	4	2	2	132	0	2	DOID_4677 and DOID_12271
Title: Reversal of severe DOID_11984 and excellent neuropsychologic outcome in very-long-chain acyl-coenzyme A dehydrogenase deficiency.
Abstract: Very-long-chain acyl-coenzyme A dehydrogenase (VLCAD) deficiency is a disorder of fatty acid beta oxidation that reportedly has high rates of morbidity and mortality.
We describe the outcome of a 5-year-old girl with VLCAD deficiency who was first seen at 5 months of age with severe DOID_11984, hepatomegaly, DOID_936, and hypotonia. Biochemical studies indicated VLCAD deficiency caused by a stable yet inactive enzyme. Molecular genetic analysis of her VLCAD gene revealed a T1372C (F458L) missense mutation and a 1668 ACAG 1669 splice site mutation. After initia…	7	3	3	100	0	4	DOID_11984, DOID_936 and DOID_0050700
Title: Cloning of a novel member of the low-density lipoprotein receptor family.
Abstract: A gene encoding a novel transmembrane protein was identified by DNA sequence analysis within the DOID_9744 (DOID_9744) locus IDDM4 on chromosome 11q13.
Based on its chromosomal position, this gene is a candidate for conferring susceptibility to diabetes. The gene, termed low-density lipoprotein receptor related protein 5 (LRP5), encodes a protein of 1615 amino acids that contains conserved modules which are characteristic of the low-density lipoprotein (LDL) receptor family. These modules include a putative signal peptide for protein export, fou…	2	1	1	112	0	1	DOID_9744
Title: The APC variants I1307K and E1317Q are associated with colorectal tumors, but not always with a family history.
Abstract: Classical DOID_0050424 (FAP) is a high-penetrance DOID_0050736 that predisposes to hundreds or thousands of DOID_0050860 and DOID_305 and that results from truncating mutations in the APC gene.
A variant of FAP is attenuated adenomatous polyposis coli, which results from germ-line mutations in the 5 and 3 regions of the APC gene. Attenuated adenomatous polyposis coli patients have " multiple " DOID_0050860 (typically fewer than 100) without the florid phenotype of classical FAP. Another group of patients with multiple DOID_657 has no mutations in the APC gene, and their phenotype probab…	9	6	6	140	0	3	DOID_0050424, DOID_0050736, DOID_0050860, DOID_305, DOID_657 and DOID_9256
Title: Genomic structure of the human congenital chloride DOID_13250 (CLD) gene.
Abstract: Congenital chloride DOID_13250 (CLD) is caused by mutations in a gene which encodes an intestinal anion transporter.
We report here the complete genomic organization of the human CLD gene which spans approximately 39kb, and comprises 21 exons. All exon/intron boundaries conform to the GT/AG rule. An analysis of the putative promoter region sequence shows a putative TATA box and predicts multiple transcription factor binding sites. The genomic structure was determined using DNA from several sources including mul…	4	2	2	100	0	2	DOID_13250 and DOID_225
Title: The APCI1307K allele and DOID_162 risk in a community-based study of Ashkenazi Jews.
Abstract: Mutations in APC are classically associated with DOID_0050424 (FAP), a highly penetrant autosomal dominant disorder characterized by multiple intestinal polyps and, without surgical intervention, the development of DOID_9256 (CRC).
APC is a tumour-suppressor gene, and somatic loss occurs in tumours. The germline T-to-A transversion responsible for the APC I1307K allele converts the wild-type sequence to a homopolymer tract (A8) that is genetically unstable and prone to somatic mutation. The I1307K allele was found in 6. 1% of unselected Ashkenazi Jews and higher proportions of Ashkenazim with family or personal histories of…	9	3	3	92	0	6	DOID_162, DOID_0050424 and DOID_9256
Title: Sperm DNA analysis in a DOID_12705 premutation carrier suggests both meiotic and mitotic expansion in the FRDA gene.
Abstract: DOID_12705 is usually caused by an expansion of a GAA trinucleotide repeat in intron 1 of the FRDA gene.
Occasionally, a fully expanded allele has been found to arise from a premutation of 100 or less triplet repeats. We have examined the sperm DNA of a premutation carrier. This mans leucocyte DNA showed one normal allele and one allele of approximately 100 repeats. His sperm showed an expanded allele in a tight range centering on a size of approximately 320 trinucleotide repeats. His affected son h…	1	1	1	93	0	0	DOID_12705
Title: The R496H mutation of arylsulfatase A does not cause DOID_10581.
Abstract: Deficiency of arylsulfatase A (ARSA) enzyme activity causes DOID_10581 (DOID_10581).
A number of ARSA gene mutations responsible for DOID_10581 have been identified. Recently, the R496H mutation of ARSA was proposed to be a cause of DOID_10581 (Draghia et al., 1997). We have investigated the R496H mutation and found this mutation at a relatively high frequency in an African American population (f = 0. 09, n = 61 subjects). The ARSA enzyme activity in subjects with and without the…	3	1	1	68	0	2	DOID_10581
Title: Down-regulation of transmembrane carbonic anhydrases in DOID_4450 cell lines by wild-type von Hippel-Lindau transgenes.
Abstract: To discover genes involved in von Hippel-Lindau (VHL) -mediated carcinogenesis, we used DOID_4450 cell lines stably transfected with wild-type VHL-expressing transgenes.
Large-scale RNA differential display technology applied to these cell lines identified several differentially expressed genes, including an alpha carbonic anhydrase gene, termed CA12. The deduced protein sequence was classified as a one-pass transmembrane CA possessing an apparently intact catalytic domain in the extracellular CA module. Reintroduced wild-type VHL strongly inhibited the overexpre…	3	2	2	134	0	1	DOID_4450 and DOID_162
Title: A gene encoding a transmembrane protein is mutated in patients with DOID_9351 and DOID_5723 (DOID_10632).
Abstract: DOID_10632 (DOID_9931; OMIM 222300) is an autosomal recessive neurodegenerative disorder defined by young-onset non-immune DOID_9744 and progressive DOID_5723.
Linkage to markers on chromosome 4p was confirmed in five families. On the basis of meiotic recombinants and disease-associated haplotypes, the DOID_9931 gene was localized to a BAC/P1 contig of less than 250 kb. Mutations in a novel gene (WFS1) encoding a putative transmembrane protein were found in all affected individuals in six DOID_9931 families, and these mutations were associated with the …	6	5	5	61	0	1	DOID_9351, DOID_5723, DOID_10632, DOID_9931 and DOID_9744
Title: Stable interaction between the products of the BRCA1 and BRCA2 tumor suppressor genes in mitotic and meiotic cells.
Abstract: BRCA1 and BRCA2 account for most cases of familial, early onset breast and/or DOID_2394 and encode products that each interact with hRAD51.
Results presented here show that BRCA1 and BRCA2 coexist in a biochemical complex and colocalize in subnuclear foci in somatic cells and on the axial elements of developing synaptonemal complexes. Like BRCA1 and RAD51, BRCA2 relocates to PCNA + replication sites following exposure of S phase cells to hydroxyurea or UV irradiation. Thus, BRCA1 and BRCA2 participate, together, in a pathway (s) asso…	1	1	1	79	0	0	DOID_2394
Title: A novel Arg362Ser mutation in the sterol 27-hydroxylase gene (CYP27): its effects on pre-mRNA splicing and enzyme activity.
Abstract: A novel C to A mutation in the sterol 27-hydroxylase gene (CYP27) was identified by sequencing amplified CYP27 gene products from a patient with DOID_4810 (CTX).
The mutation changed the adrenodoxin cofactor binding residue 362Arg to 362Ser (CGT 362Arg to AGT 362Ser), and was responsible for deficiency in the sterol 27-hydroxylase activity, as confirmed by expression of mutant cDNA into COS-1 cells. Quantitative analysis showed that the expression of CYP27 gene mRNA in the patient represented 52. 5% of the normal level. As the mutation occurred at the pen…	2	1	1	161	0	1	DOID_4810
Title: ATM germline mutations in classical DOID_12704 patients in the Dutch population.
Abstract: Germline mutations in the ATM gene are responsible for the autosomal recessive disorder DOID_12704 (A-T).
In our study, we have determined the ATM mutation spectrum in 19 classical A-T patients, including some immigrant populations, as well as 12 of Dutch ethnic origin. Both the protein truncation test (PTT) and the restriction endonuclease fingerprinting (REF) method were used and compared for their detection efficiency, identifying 76% and 60% of the mutations, respectively. Most patients were foun…	3	1	1	149	0	2	DOID_12704
Title: Determination of the genomic structure of the COL4A4 gene and of novel mutations causing autosomal recessive DOID_10983.
Abstract: Autosomal recessive DOID_10983 is a progressive hematuric DOID_2921 characterized by glomerular basement membrane abnormalities and associated with mutations in either the COL4A3 or the COL4A4 gene, which encode the alpha3 and alpha4 type IV collagen chains, respectively.
To date, mutation screening in the two genes has been hampered by the lack of genomic structure information. We report here the complete characterization of the 48 exons of the COL4A4 gene, a comprehensive gene screen, and the subsequent detection of 10 novel mutations in eight patients diagnosed with autosomal recessive DOID_10983. Furthermore, we identified a glycine to alanine substitution in …	3	2	2	94	0	1	DOID_10983 and DOID_2921
Title: Founder BRCA1 and BRCA2 mutations in French Canadian breast and DOID_2394 families.
Abstract: We have identified four mutations in each of the DOID_1612-susceptibility genes, BRCA1 and BRCA2, in French Canadian DOID_1612 and breast/DOID_2394 families from Quebec.
To identify founder effects, we examined independently ascertained French Canadian DOID_162 families for the distribution of these eight mutations. Mutations were found in 41 of 97 families. Six of eight mutations were observed at least twice. The BRCA1 C4446T mutation was the most common mutation found, followed by the BRCA2 8765delAG mutation. Together, these mutations were found in 28 of 41 fa…	2	2	2	125	0	0	DOID_2394 and DOID_1612
Title: Are Dp71 and Dp140 brain dystrophin isoforms related to cognitive impairment in DOID_11723?
Abstract: Molecular study and neuropsychological analysis were performed concurrently on 49 patients with DOID_11723 (DMD) in order to find a molecular explanation for the cognitive impairment observed in most DMD patients.
Complete analysis of the dystrophin gene was performed to define the localization of deletions and duplications in relation to the different DMD promoters. Qualitative analysis of the Dp71 transcript and testing for the specific first exon of Dp140 were also carried out. Neuropsychological analysis assessed verbal and visuospatial intelligence, verbal memory, and reading skills. Comparison of mol…	4	1	1	105	0	3	DOID_11723
Title: I1307K APC and hMLH1 mutations in a non-Jewish family with hereditary non-polyposis DOID_9256.
Abstract: We describe a French Canadian hereditary non-polyposis DOID_9256 (HNPCC) kindred which carries a novel truncating mutation in hMLH1.
Interestingly, the I1307K APC polymorphism, associated with an increased risk of DOID_9256, is also present in this family. The I1307K polymorphism has previously only been identified in individuals of self-reported Ashkenazi Jewish origins. In addition, in this family, there appears to be no relationship between the I1307K polymorphism and the presence or absence of DOID_162.	3	2	2	50	0	1	DOID_9256 and DOID_162
Title: Identification of a novel mutation of the CPO gene in a Japanese DOID_13269 family.
Abstract: DOID_13269 (HCP) is an DOID_0050736 characterized by a deficiency of coproporphyrinogen oxidase (CPO) caused by a mutation in the CPO gene.
Only 11 mutations of the gene have been reported in HCP patients. We report another mutation in a Japanese family. Polymerase chain reaction-single strand conformational polymorphism and direct sequence analyses demonstrated a C to T substitution in exon 1 of the CPO gene at nucleotide position 85, which lies in the putative presequence for targeting to mitochondria. This mutation changes the cod…	4	2	2	91	0	2	DOID_13269 and DOID_13269
Title: Human complement factor H deficiency associated with DOID_12554.
Abstract: This study reports on six cases of deficiency in the human complement regulatory protein Factor H (FH) in the context of an acute renal disease.
Five of the cases were observed in children presenting with idiopathic DOID_12554 (HUS). Two of the children exhibited a homozygous deficiency characterized by the absence of the 150-kD form of Factor H and the presence, upon immunoblotting, of the 42-kD Factor H-like protein 1 (FHL-1) and other FH-related protein (FHR) bands. Southern blot and PCR analysis of DNA of one patient with homozygous d…	7	2	2	98	0	5	DOID_12554 and DOID_626
Title: Further evidence for a major ancient mutation underlying myotonic dystrophy from linkage disequilibrium studies in the Japanese population.
Abstract: The myotonic dystrophy (DM) mutation is an unstable (CTG) n repeat, present at a copy number of 5-37 repeats on normal chromosomes but amplified to 50-3000 copies on DM chromosomes.
Previous findings in Caucasian populations of a DM founder chromosome raise a question about the molecular events involved in the expansion mutation. To investigate whether a founder chromosome for the DM mutation exists in the Japanese population, we genotyped families using polymorphic markers near the (CTG) n repeat region and constructed haplotypes. Six different haplotypes were found and DM …	3	1	1	129	0	2	DOID_12705
Title: The molecular basis of C6 deficiency in the western Cape, South Africa.
Abstract: Deficiency of the sixth component of human complement (C6) has been reported in a number of families from the western Cape, South Africa.
Meningococcal disease is endemic in the Cape and almost all pedigrees of total C6 deficiency (C6Q0) have been ascertained because of recurrent disease. We have sequenced the expressed exons of the C6 gene from selected cases and have found three molecular defects leading to total deficiency 879delG, which is the common defect in the Cape and hitherto unreported, and 1195delC and 1936delG, which h…	3	0	0	110	0	3	_
Title: Complement C7 deficiency: seven further molecular defects and their associated marker haplotypes.
Abstract: Seven further molecular bases of C7 deficiency are described.
All these new molecular defects involve single-nucleotide events, deletions and substitutions, some of which alter splice sites, and others codons. They are distributed along the C7 gene, but predominantly towards the 3 end. All were found in compound heterozygous individuals. The C6/C7 marker haplotypes associated with most C7 defects are tabulated..	3	0	0	49	0	3	_
Title: A genome-wide search for chromosomal loci linked to mental health wellness in relatives at high risk for bipolar affective disorder among the Old Order Amish.
Abstract: Bipolar affective disorder (BPAD; manic-depressive illness) is characterized by episodes of mania and/or hypomania interspersed with periods of depression.
Compelling evidence supports a significant genetic component in the susceptibility to develop BPAD. To date, however, linkage studies have attempted only to identify chromosomal loci that cause or increase the risk of developing BPAD. To determine whether there could be protective alleles that prevent or reduce the risk of developing BPAD, similar to what is observed in other genetic disorders, w…	8	0	0	164	0	8	_
Title: Segregation distortion in myotonic dystrophy.
Abstract: Myotonic dystrophy (DM) is an DOID_0050736 which, in the typical pedigree, shows a three generation anticipation cascade.
This results in DOID_5223 and DOID_11722 (CDM) with the disappearance of DM in that pedigree. The concept of segregation distortion, where there is preferential transmission of the larger allele at the DM locus, has been put forward to explain partially the maintenance of DM in the population. In a survey of DM in Northern Ireland, 59 pedigrees were ascertained. Sibships where the status of all t…	6	3	3	94	0	3	DOID_0050736, DOID_5223 and DOID_11722
Title: Diagnosis of DOID_2352.
Abstract: If untreated, DOID_2352 can cause serious illness and early death, but the disease is still substantially under-diagnosed.
The cornerstone of screening and case detection is the measurement of serum transferrin saturation and the serum ferritin level. Once the diagnosis is suspected, physicians must use serum ferritin levels and hepatic iron stores on liver biopsy specimens to assess patients for the presence of iron overload. Liver biopsy is also used to establish the presence or absence of DOID_5082, which can affe…	5	2	2	85	0	3	DOID_2352 and DOID_5082
Title: Prevalence of the I1307K APC gene variant in Israeli Jews of differing ethnic origin and risk for DOID_9256.
Abstract: BACKGROUND & AIMS Israeli Jews of European birth, i. e., Ashkenazim, have the highest DOID_9256 incidence of any Israeli ethnic group.
The I1307K APC gene variant was found in 6. 1% of American Jews, 28% of their familial DOID_9256 cases, but not in non-Jews. We assessed the I1307K prevalence in Israeli Jews of differing ethnic origin and risk for DOID_9256. METHODS DNA samples from 500 unrelated Jews of European or non-European origin, with or without a personal and/or family history of neoplasia, were examined for the I1307K v…	4	2	2	138	0	2	DOID_9256 and DOID_162
Title: Systematic analysis of coproporphyrinogen oxidase gene defects in DOID_13269 and mutation update.
Abstract: DOID_13269 (HC) is an acute DOID_3133 with autosomal dominant inheritance caused by deficient activity of coproporphyrinogen III oxidase (CPO).
Clinical manifestations of the disease are characterized by acute attacks of neurological dysfunction often precipitated by drugs, fasting, cyclical hormonal changes, or DOID_0050117. Skin photosensitivity may also be present. The seven exons, the exon/intron boundaries and part of 3 noncoding sequence of the CPO gene were systematically analyzed by an exon-by-exon denaturing gradient gel electro…	7	3	3	167	0	4	DOID_3133, DOID_13269 and DOID_0050117
Title: A within a family with DOID_10581: molecular basis of phenotypic heterogeneity.
Abstract: In a family with three siblings, one developed classical late infantile DOID_10581 (DOID_10581), fatal at age 5 years, with deficient arylsulfatase A (ARSA) activity and increased galactosylsulfatide (GS) excretion.
The two other siblings, apparently healthy at 12 (1/2) and 15 years, respectively, and their father, apparently healthy as well, presented ARSA and GS values within the range of DOID_10581 patients. Mutation screening and sequence analysis disclosed the involvement of three different ARSA mutations being the molecular basis of intrafamilial phenotypic heterogeneity. A, and from his father a novel…	2	1	1	158	0	1	DOID_10581
Title: Human MLH1 deficiency predisposes to hematological malignancy and DOID_8712.
Abstract: Heterozygous germ-line mutations in the DNA mismatch repair genes lead to DOID_3883.
The disease susceptibility of individuals who constitutionally lack both wild-type alleles is unknown. We have identified three offspring in a DOID_3883 family who developed hematological malignancy at a very early age, and at least two of them displayed signs of DOID_8712 (NF1). Arg226Stop). Thus, a homozygous germ-line MLH1 mutation and consequent mismatch repair deficiency results in a mutator…	7	4	4	51	0	3	DOID_8712, DOID_3883, DOID_1240 and DOID_0060058
Title: Missense mutations in the most ancient residues of the PAX6 paired domain underlie a spectrum of human congenital eye malformations.
Abstract: Mutations of the human PAX6 gene underlie DOID_12271 (congenital absence of the iris), a rare dominant malformation of the eye.
The spectrum of PAX6 mutations in DOID_12271 patients is highly biased, with 92% of all reported mutations leading to premature truncation of the protein (nonsense, splicing, insertions and deletions) and just 2% leading to substitution of one amino acid by another (missense). The extraordinary conservation of the PAX6 protein at the amino acid level amongst vertebrates predicts that pathological…	8	2	2	142	0	6	DOID_12271 and DOID_9649
Title: The chromosomal order of genes controlling the major histocompatibility complex, properdin factor B, and deficiency of the second component of complement.
Abstract: The relationship of the genes coding for HLA to those coding for properdin Factor B allotypes and for deficiency of the second component of complement (C2) was studied in families of patients with DOID_65.
Patients were selected because they were heterozygous or homozygous for C2 deficiency. 12 families with 15 matings informative for C2 deficiency were found. Of 57 informative meioses, two crossovers were noted between the C2 deficiency gene and the HLA-B gene, with a recombinant fraction of 0. 035. A lod score of 13 was calculated for linkage between C2 deficiency and HLA-B at a maximum likelihoo…	2	1	1	175	0	1	DOID_65
Title: Distribution of emerin and lamins in the heart and implications for DOID_11726.
Abstract: Emerin is a nuclear membrane protein which is missing or defective in DOID_11726 (DOID_11726).
It is one member of a family of lamina-associated proteins which includes LAP1, LAP2 and lamin B receptor (LBR). A panel of 16 monoclonal antibodies (mAbs) has been mapped to six specific sites throughout the emerin molecule using phage-displayed peptide libraries and has been used to localize emerin in human and rabbit heart. Several mAbs against different emerin epitopes did not recognize inter…	3	2	2	165	0	1	DOID_11726
Title: Genetic mapping of the copper toxicosis locus in Bedlington terriers to dog chromosome 10, in a region syntenic to human chromosome region 2p13-p16.
Abstract: Abnormal hepatic copper accumulation is recognized as an inherited disorder in man, mouse, rat and dog.
The major cause of hepatic copper accumulation in man is a dysfunctional ATP7B gene, causing DOID_893 (WD). Mutations in the ATP7B genes have also been demonstrated in mouse and rat. The ATP7B gene has been excluded in the much rarer human copper overload disease non-Indian childhood DOID_5082, indicating genetic heterogeneity. By investigating the common autosomal recessive copper toxicosis (CT)…	8	3	3	148	0	5	DOID_893, DOID_5082 and DOID_409
Title: Molecular analysis of the APC gene in 205 families: extended genotype-phenotype correlations in FAP and evidence for the role of APC amino acid changes in DOID_9256 predisposition.
Abstract: BACKGROUND/AIMS The development of DOID_9256 and a variable range of extracolonic manifestations in DOID_0050424 (FAP) is the result of the dominant inheritance of adenomatous polyposis coli (APC) gene mutations.
In this study, direct mutation analysis of the APC gene was performed to determine genotype-phenotype correlations for nine extracolonic manifestations and to investigate the incidence of APC mutations in non-FAP DOID_9256. METHODS The APC gene was analysed in 190 unrelated FAP and 15 non-FAP DOID_9256 patients using denaturing gradient gel electrophoresis, the protein truncation test, and direct…	3	2	2	143	0	1	DOID_9256 and DOID_0050424
Title: Inherited colorectal polyposis and DOID_162 risk of the APC I1307K polymorphism.
Abstract: Germ-line and somatic truncating mutations of the APC gene are thought to initiate colorectal tumor formation in DOID_0050424 DOID_225 and sporadic colorectal carcinogenesis, respectively.
lysine polymorphism at codon 1307 (I1307K) of the APC gene has been identified in 6% -7% of the Ashkenazi Jewish population. To assess the risk of this common APC allelic variant in colorectal carcinogenesis, we have analyzed a large cohort of unselected Ashkenazi Jewish subjects with adenomatous polyps and. or DOID_9256, for the APC I1307K polymorphism. The APC I1307K allele was identified in 48…	6	5	5	139	0	1	DOID_162, DOID_0050424, DOID_225, DOID_9256 and DOID_657
Title: Localization of human BRCA1 and its loss in high-grade, non-inherited DOID_3459.
Abstract: Although the link between the BRCA1 tumour-suppressor gene and hereditary breast and DOID_2394 is established, the role, if any, of BRCA1 in non-familial DOID_162 is unclear.
BRCA1 mutations are rare in sporadic DOID_162, but loss of BRCA1 resulting from reduced expression or incorrect subcellular localization is postulated to be important in non-familial breast and DOID_2394. Epigenetic loss, however, has not received general acceptance due to controversy regarding the subcellular localization of BRCA1 proteins, reports of which have ranged from exclusively nuclear, …	8	5	5	113	0	3	DOID_3459, DOID_2394, DOID_162, DOID_305 and DOID_8029
